# Supplementary material for: Adaptive laboratory evolution of microbial co‐cultures for improved metabolite secretion
Source: Mol Syst Biol. 2021 Aug 9;17(8):e10189. doi: 10.15252/msb.202010189 (PMC8351387; doi:10.15252/msb.202010189)
Supplement: Supplementary file 3 — Source Data for Expanded View and Appendix [file MSB-17-e10189-s005.zip]

Archive with 2 entries (2 files):
- msb202010189-sup-0006-SDataEVFigs.zip
- msb202010189-sup-0007-SDataAppendix.zip
