# Supplementary material for: Adaptive laboratory evolution of microbial co‐cultures for improved metabolite secretion
Source: Mol Syst Biol. 2021 Aug 9;17(8):e10189. doi: 10.15252/msb.202010189 (PMC8351387; doi:10.15252/msb.202010189)
Supplement: Supplementary file 5 — Source Data for Figure 1 [file MSB-17-e10189-s007.zip]

Archive with 9 entries (8 files):
- Sourcedata_Figure1/
- Sourcedata_Figure1/Panel_B.xlsx
- __MACOSX/Sourcedata_Figure1/._Panel_B.xlsx
- Sourcedata_Figure1/Panel_C.csv
- __MACOSX/Sourcedata_Figure1/._Panel_C.csv
- Sourcedata_Figure1/Panel_E.xlsx
- __MACOSX/Sourcedata_Figure1/._Panel_E.xlsx
- Sourcedata_Figure1/Panel_D.xlsx
- __MACOSX/Sourcedata_Figure1/._Panel_D.xlsx
