# Supplementary material for: Adaptive laboratory evolution of microbial co‐cultures for improved metabolite secretion
Source: Mol Syst Biol. 2021 Aug 9;17(8):e10189. doi: 10.15252/msb.202010189 (PMC8351387; doi:10.15252/msb.202010189)
Supplement: Supplementary file 5 — Source Data for Figure 1 [file MSB-17-e10189-s007.zip › Sourcedata_Figure1/Panel_B.xlsx]

## Sheet: Sheet1
transfers	growth	strain
0	0.124	A1
1	0.203	A1
2	0.662	A1
3	0.6	A1
4	0.359	A1
5	0.776	A1
6	0.863	A1
7	0.629	A1
8	0.633	A1
9	0.838	A1
10	0.7116	A1
11	0.816	A1
12	0.846	A1
13	0.918	A1
14	0.849	A1
15	0.72	A1
16	0.56	A1
17	0.692	A1
18	1.76	A1
19	1.971	A1
20	0.684	A1
21	1.986	A1
22	0.742	A1
23	1.427	A1
24	0.439	A1
0	0.118	A2
1	0.143	A2
2	0.258	A2
3	0.245	A2
4	0.527	A2
5	0.549	A2
6	0.663	A2
7	0.276	A2
8	0.592	A2
9	0.38	A2
10	1.0281	A2
11	1.3	A2
12	1.311	A2
13	0.877	A2
14	0.81	A2
15	1.399	A2
16	0.984	A2
17	1.097	A2
18	0.791	A2
19	1.911	A2
20	2.012	A2
21	0.56	A2
22	1.002	A2
23	0.86	A2
24	0.656	A2
0	0.116	A3
1	0.275	A3
2	0.234	A3
3	0.276	A3
4	0.521	A3
5	0.498	A3
6	0.334	A3
7	0.253	A3
8	0.314	A3
9	0.265	A3
10	0.446	A3
11	0.505	A3
12	0.701	A3
13	0.537	A3
14	0.88	A3
15	0.697	A3
16	0.79	A3
17	0.959	A3
18	0.597	A3
19	2.048	A3
20	0.824	A3
21	1.722	A3
22	1.104	A3
23	0.8	A3
24	0.659	A3
0	0.138	A4
1	0.161	A4
2	0.221	A4
3	0.274	A4
4	0.574	A4
5	0.51	A4
6	0.39	A4
7	0.273	A4
8	0.601	A4
9	0.272	A4
10	1.0333	A4
11	0.813	A4
12	0.94	A4
13	0.706	A4
14	0.795	A4
15	0.869	A4
16	1.523	A4
17	1.088	A4
18	1.026	A4
19	2.05	A4
20	0.821	A4
21	1.754	A4
22	1.226	A4
23	0.766	A4
24	1.105	A4
0	0.134	A5
1	0.134	A5
2	0.101	A5
3	0.236	A5
4	0.239	A5
5	0.146	A5
6	0.222	A5
7	0.046	A5
8	0.085	A5
9	0.118	A5
10	0.0612	A5
11	0.077	A5
12	0.184	A5
13	0.034	A5
14	0.575	A5
15	0.926	A5
16	0.997	A5
17	0.976	A5
18	2.017	A5
19	0.964	A5
20	0.971	A5
21	1.733	A5
22	1.298	A5
23	0.807	A5
24	0.698	A5
0	0.135	A6
1	0.139	A6
2	0.106	A6
3	0.228	A6
4	0.488	A6
5	0.458	A6
6	0.545	A6
7	0.116	A6
8	0.586	A6
9	0.222	A6
10	0.2153	A6
11	0.506	A6
12	0.509	A6
13	0.281	A6
14	0.885	A6
15	0.653	A6
16	0.819	A6
17	0.809	A6
18	0.911	A6
19	1.997	A6
20	0.845	A6
21	1.936	A6
22	0.936	A6
23	0.713	A6
24	1.315	A6
0	0.147	A7
1	0.101	A7
2	0.116	A7
3	0.226	A7
4	0.517	A7
5	0.372	A7
6	0.354	A7
7	0.261	A7
8	0.535	A7
9	0.302	A7
10	0.5357	A7
11	0.534	A7
12	0.632	A7
13	0.501	A7
14	0.863	A7
15	0.762	A7
16	0.716	A7
17	0.724	A7
18	0.79	A7
19	2.005	A7
20	0.775	A7
21	1.85	A7
22	0.618	A7
23	0.79	A7
24	1.103	A7
0	0.157	A8
1	0.164	A8
2	0.085	A8
3	0.231	A8
4	0.537	A8
5	0.587	A8
6	0.435	A8
7	0.297	A8
8	0.56	A8
9	0.349	A8
10	0.6714	A8
11	0.503	A8
12	0.628	A8
13	0.43	A8
14	0.811	A8
15	0.662	A8
16	0.855	A8
17	0.933	A8
18	0.969	A8
19	2.029	A8
20	1.043	A8
21	0.631	A8
22	1.101	A8
23	0.843	A8
24	0.697	A8
0	0.199	A9
1	0.178	A9
2	0.118	A9
3	0.223	A9
4	0.498	A9
5	0.398	A9
6	0.291	A9
7	0.261	A9
8	0.471	A9
9	0.263	A9
10	0.6108	A9
11	0.529	A9
12	0.646	A9
13	0.437	A9
14	0.812	A9
15	0.753	A9
16	0.857	A9
17	0.783	A9
18	1.138	A9
19	1.73	A9
20	0.586	A9
21	1.319	A9
22	1.161	A9
23	0.683	A9
24	0.704	A9
0	0.031	A10
1	0.138	A10
2	0.018	A10
3	0.028	A10
4	0.202	A10
5	0.141	A10
6	0.208	A10
7	0.001	A10
8	0.092	A10
9	0.259	A10
10	0.62	A10
11	0.558	A10
12	0.558	A10
13	0.711	A10
14	0.832	A10
15	0.698	A10
16	0.734	A10
17	0.607	A10
18	0.633	A10
19	1.554	A10
20	0.65	A10
21	0.595	A10
22	0.155	A10
23	0.119	A10
24	0	A10
0	0.238	A11
1	0.084	A11
2	0.303	A11
3	0.271	A11
4	0.575	A11
5	0.433	A11
6	0.462	A11
7	0.302	A11
8	0.732	A11
9	0.345	A11
10	0.5993	A11
11	0.602	A11
12	0.295	A11
13	0.605	A11
14	0.809	A11
15	0.694	A11
16	0.62	A11
17	1.043	A11
18	1.967	A11
19	1.762	A11
20	0.691	A11
21	0.686	A11
22	1.043	A11
23	0.885	A11
24	1.407	A11
0	0.03	A12
1	0.059	A12
2	0.008	A12
3	0.01	A12
4	0.023	A12
5	0.122	A12
6	1.081	A12
7	0.295	A12
8	0.272	A12
9	0.437	A12
10	0.5137	A12
11	0.725	A12
12	0.956	A12
13	0.92	A12
14	0.82	A12
15	1.335	A12
16	0.532	A12
17	0.518	A12
18	1.986	A12
19	1.014	A12
20	0.813	A12
21	0.597	A12
22	2.002	A12
23	0.954	A12
24	1.084	A12
0	0.130583	Median
1	0.14825	Median
2	0.185833	Median
3	0.237333	Median
4	0.421667	Median
5	0.415833	Median
6	0.487333	Median
7	0.250833	Median
8	0.456083	Median
9	0.3375	Median
10	0.5872	Median
11	0.622333	Median
12	0.683833	Median
13	0.57975	Median
14	0.81175	Median
15	0.847333	Median
16	0.83225	Median
17	0.852417	Median
18	1.21542	Median
19	1.75292	Median
20	0.892917	Median
21	1.28075	Median
22	1.03233	Median
23	0.803917	Median
24	0.82225	Median
