# Supplementary material for: Adaptive laboratory evolution of microbial co‐cultures for improved metabolite secretion
Source: Mol Syst Biol. 2021 Aug 9;17(8):e10189. doi: 10.15252/msb.202010189 (PMC8351387; doi:10.15252/msb.202010189)
Supplement: Supplementary file 5 — Source Data for Figure 1 [file MSB-17-e10189-s007.zip › Sourcedata_Figure1/Panel_C.csv]

Log2fold	X	Strains
914	fluo	Evol_coculture
1182	fluo	Evol_coculture
1329	fluo	Evol_coculture
1435	fluo	Evol_coculture
1490	fluo	Evol_coculture
1503	fluo	Evol_coculture
1580	fluo	Evol_coculture
1632	fluo	Evol_coculture
1632	fluo	Evol_coculture
1740	fluo	Evol_coculture
1745	fluo	Evol_coculture
1754	fluo	Evol_coculture
1754	fluo	Evol_coculture
1832	fluo	Evol_coculture
1858	fluo	Evol_coculture
1924	fluo	Evol_coculture
1987	fluo	Evol_coculture
2031	fluo	Evol_coculture
2195	fluo	Evol_coculture
2321	fluo	Evol_coculture
2459	fluo	Evol_coculture
2507	fluo	Evol_coculture
2515	fluo	Evol_coculture
2524	fluo	Evol_coculture
2561	fluo	Evol_coculture
2745	fluo	Evol_coculture
2810	fluo	Evol_coculture
3252	fluo	Evol_coculture
3524	fluo	Evol_coculture
3686	fluo	Evol_coculture
3816	fluo	Evol_coculture
4074	fluo	Evol_coculture
4378	fluo	Evol_coculture
4526	fluo	Evol_coculture
4757	fluo	Evol_coculture
5024	fluo	Evol_coculture
5477	fluo	Evol_coculture
5578	fluo	Evol_coculture
5659	fluo	Evol_coculture
5667	fluo	Evol_coculture
5707	fluo	Evol_coculture
5711	fluo	Evol_coculture
5776	fluo	Evol_coculture
5790	fluo	Evol_coculture
5880	fluo	Evol_coculture
6122	fluo	Evol_coculture
6159	fluo	Evol_coculture
6287	fluo	Evol_coculture
6303	fluo	Evol_coculture
6334	fluo	Evol_coculture
6399	fluo	Evol_coculture
6547	fluo	Evol_coculture
6648	fluo	Evol_coculture
6888	fluo	Evol_coculture
7063	fluo	Evol_coculture
7073	fluo	Evol_coculture
7119	fluo	Evol_coculture
7157	fluo	Evol_coculture
7165	fluo	Evol_coculture
7286	fluo	Evol_coculture
7302	fluo	Evol_coculture
7340	fluo	Evol_coculture
7349	fluo	Evol_coculture
7359	fluo	Evol_coculture
7386	fluo	Evol_coculture
7469	fluo	Evol_coculture
7620	fluo	Evol_coculture
7755	fluo	Evol_coculture
7783	fluo	Evol_coculture
7820	fluo	Evol_coculture
7866	fluo	Evol_coculture
8124	fluo	Evol_coculture
8187	fluo	Evol_coculture
8318	fluo	Evol_coculture
8481	fluo	Evol_coculture
8494	fluo	Evol_coculture
8611	fluo	Evol_coculture
8613	fluo	Evol_coculture
8810	fluo	Evol_coculture
8909	fluo	Evol_coculture
9038	fluo	Evol_coculture
9139	fluo	Evol_coculture
9186	fluo	Evol_coculture
9222	fluo	Evol_coculture
9232	fluo	Evol_coculture
9468	fluo	Evol_coculture
9536	fluo	Evol_coculture
9601	fluo	Evol_coculture
9951	fluo	Evol_coculture
10274	fluo	Evol_coculture
10283	fluo	Evol_coculture
10431	fluo	Evol_coculture
10579	fluo	Evol_coculture
10653	fluo	Evol_coculture
10819	fluo	Evol_coculture
11122	fluo	Evol_coculture
11174	fluo	Evol_coculture
11174	fluo	Evol_coculture
11217	fluo	Evol_coculture
11269	fluo	Evol_coculture
11317	fluo	Evol_coculture
11391	fluo	Evol_coculture
11642	fluo	Evol_coculture
11668	fluo	Evol_coculture
11927	fluo	Evol_coculture
12203	fluo	Evol_coculture
12424	fluo	Evol_coculture
12941	fluo	Evol_coculture
13125	fluo	Evol_coculture
13421	fluo	Evol_coculture
13512	fluo	Evol_coculture
13550	fluo	Evol_coculture
13559	fluo	Evol_coculture
13753	fluo	Evol_coculture
14085	fluo	Evol_coculture
14170	fluo	Evol_coculture
14274	fluo	Evol_coculture
14274	fluo	Evol_coculture
14577	fluo	Evol_coculture
14681	fluo	Evol_coculture
14941	fluo	Evol_coculture
14989	fluo	Evol_coculture
15166	fluo	Evol_coculture
15348	fluo	Evol_coculture
15414	fluo	Evol_coculture
15737	fluo	Evol_coculture
15763	fluo	Evol_coculture
15893	fluo	Evol_coculture
17439	fluo	Evol_coculture
18274	fluo	Evol_coculture
18915	fluo	Evol_coculture
19417	fluo	Evol_coculture
19443	fluo	Evol_coculture
22115	fluo	Evol_coculture
28506	fluo	Evol_coculture
5162	fluo	Parental
5112	fluo	Parental
5211	fluo	Parental
5112	fluo	Parental
5468	fluo	Parental
