# Supplementary material for: Adaptive laboratory evolution of microbial co‐cultures for improved metabolite secretion
Source: Mol Syst Biol. 2021 Aug 9;17(8):e10189. doi: 10.15252/msb.202010189 (PMC8351387; doi:10.15252/msb.202010189)
Supplement: Supplementary file 5 — Source Data for Figure 1 [file MSB-17-e10189-s007.zip › Sourcedata_Figure1/Panel_E.xlsx]

## Sheet: Sheet1
FAD_extr	FAD_intr	FMN_intr	FMN_extr	strain
0.0130706	1.5132	4.30605	0	parental
0.0194423	2.92447	5.38986	0	parental
0.0143819	2.19191	6.03814	0	parental
0.0220042	14.6615	17.988	0	C2
0.025963	1.88954	2.94578	0	C2
0.024489	6.97796	5.83906	0	C2
0.0187273	19.8362	18.0288	0	E6
0.0154494	7.82472	9.63688	0	E6
0.018674	13.4035	34.6578	0	E6
0.0244269	3.34785	7.30919	0	G7
0.0364199	17.9545	25.2774	0	G7
0.027108	6.24096	6.51287	0	G7
0.0139708	5.68108	27.4332	0	B4
0.016104	6.85288	45.7727	0	B4
0.014052	4.93869	18.2382	0	B4
-1.8837	0.179896	0.634079	0
-1.71125	0.466047	0.731577	0
-1.84218	0.340822	0.780903	0
-1.6575	1.16618	1.25498	0
-1.58564	0.276355	0.4692	0
-1.61103	0.843728	0.766343	0
-1.72752	1.29746	1.25597	0
-1.81109	0.893469	0.983936	0
-1.72876	1.12722	1.5398	0
-1.61213	0.524766	0.863869	0
-1.43866	1.25417	1.40273	0
-1.5669	0.795251	0.813772	0
-1.85478	0.754431	1.43828	0
-1.79307	0.835873	1.66061	0
-1.85226	0.693612	1.26098	0
