# Supplementary material for: Adaptive laboratory evolution of microbial co‐cultures for improved metabolite secretion
Source: Mol Syst Biol. 2021 Aug 9;17(8):e10189. doi: 10.15252/msb.202010189 (PMC8351387; doi:10.15252/msb.202010189)
Supplement: Supplementary file 5 — Source Data for Figure 1 [file MSB-17-e10189-s007.zip › Sourcedata_Figure1/Panel_D.xlsx]

## Sheet: Sheet1
Riboflavin	Extracellular	Intracellular	Strains
ng/mL	37.4	10.4	Parental
	28.8	12	Parental
	60.6	8.5	Parental
	82.3	208	B4
	201.7	113.1	B4
	119.3	112.1	B4
	47.1	18.6	C2
	84.8	5.8	C2
	50.9	8.7	C2
	381.8	13.3	E6
	654	43.1	E6
	243.9	26.4	E6
	18.7	4.5	G7
	21.1	34.1	G7
	14.8	6.3	G7
