# Supplementary material for: Adaptive laboratory evolution of microbial co‐cultures for improved metabolite secretion
Source: Mol Syst Biol. 2021 Aug 9;17(8):e10189. doi: 10.15252/msb.202010189 (PMC8351387; doi:10.15252/msb.202010189)
Supplement: Supplementary file 6 — Source Data for Figure 2 [file MSB-17-e10189-s004.zip]

Archive with 13 entries (12 files):
- Source data for Figure 2/
- Source data for Figure 2/Panel_C.xlsx
- __MACOSX/Source data for Figure 2/._Panel_C.xlsx
- Source data for Figure 2/Panel_B.xlsx
- __MACOSX/Source data for Figure 2/._Panel_B.xlsx
- Source data for Figure 2/Panel_E.xlsx
- __MACOSX/Source data for Figure 2/._Panel_E.xlsx
- Source data for Figure 2/Panel_D.xlsx
- __MACOSX/Source data for Figure 2/._Panel_D.xlsx
- Source data for Figure 2/Panel_F.xlsx
- __MACOSX/Source data for Figure 2/._Panel_F.xlsx
- Source data for Figure 2/Panel_A.xlsx
- __MACOSX/Source data for Figure 2/._Panel_A.xlsx
