# Supplementary material for: Adaptive laboratory evolution of microbial co‐cultures for improved metabolite secretion
Source: Mol Syst Biol. 2021 Aug 9;17(8):e10189. doi: 10.15252/msb.202010189 (PMC8351387; doi:10.15252/msb.202010189)
Supplement: Supplementary file 6 — Source Data for Figure 2 [file MSB-17-e10189-s004.zip › Source data for Figure 2/Panel_C.xlsx]

## Sheet: Sheet1
OD	Strains	Time
0.01	Parental	0
0.01	Parental	0
0.01	Parental	0
0.04	Parental	13
0.03	Parental	13
0.03	Parental	13
0.05	Parental	20
0.04	Parental	20
0.03	Parental	20
0.06	Parental	23
0.07	Parental	23
0.07	Parental	23
0.06	Parental	37
0.06	Parental	37
0.08	Parental	37
0.07	Parental	43
0.07	Parental	43
0.08	Parental	43
0.09	Parental	47
0.1	Parental	47
0.08	Parental	47
0.12	Parental	62
0.08	Parental	62
0.08	Parental	62
0.13	Parental	65
0.09	Parental	65
0.14	Parental	65
0.16	Parental	69
0.13	Parental	69
0.15	Parental	69
0.18	Parental	73
0.2	Parental	73
0.17	Parental	73
0.37	Parental	84
0.37	Parental	84
0.35	Parental	84
0.47	Parental	87
0.45	Parental	87
0.43	Parental	87
0.51	Parental	90
0.49	Parental	90
0.51	Parental	90
0.6	Parental	108
0.59	Parental	108
0.57	Parental	108
0.7	Parental	113
0.74	Parental	113
0.7	Parental	113
0.71	Parental	115
0.75	Parental	115
0.7	Parental	115
0.73	Parental	120
0.76	Parental	120
0.71	Parental	120
0.01	B4	0
0.01	B4	0
0.01	B4	0
0.02	B4	13
0.02	B4	13
0.02	B4	13
0.05	B4	20
0.04	B4	20
0.04	B4	20
0.06	B4	23
0.06	B4	23
0.07	B4	23
0.07	B4	37
0.08	B4	37
0.08	B4	37
0.08	B4	43
0.09	B4	43
0.09	B4	43
0.09	B4	47
0.1	B4	47
0.09	B4	47
0.12	B4	62
0.12	B4	62
0.11	B4	62
0.14	B4	65
0.18	B4	65
0.14	B4	65
0.14	B4	69
0.21	B4	69
0.18	B4	69
0.17	B4	73
0.24	B4	73
0.22	B4	73
0.48	B4	84
0.5	B4	84
0.47	B4	84
0.51	B4	87
0.55	B4	87
0.54	B4	87
0.62	B4	90
0.62	B4	90
0.66	B4	90
0.7	B4	108
0.78	B4	108
0.82	B4	108
0.82	B4	113
0.89	B4	113
0.89	B4	113
0.84	B4	115
0.9	B4	115
0.91	B4	115
0.85	B4	120
0.9	B4	120
0.92	B4	120
0.01	C2	0
0.01	C2	0
0.01	C2	0
0.04	C2	13
0.03	C2	13
0.04	C2	13
0.05	C2	20
0.06	C2	20
0.05	C2	20
0.06	C2	23
0.07	C2	23
0.06	C2	23
0.07	C2	37
0.08	C2	37
0.07	C2	37
0.08	C2	43
0.09	C2	43
0.08	C2	43
0.1	C2	47
0.11	C2	47
0.09	C2	47
0.13	C2	62
0.12	C2	62
0.11	C2	62
0.17	C2	65
0.16	C2	65
0.16	C2	65
0.21	C2	69
0.18	C2	69
0.17	C2	69
0.29	C2	73
0.25	C2	73
0.22	C2	73
0.55	C2	84
0.42	C2	84
0.44	C2	84
0.58	C2	87
0.52	C2	87
0.5	C2	87
0.66	C2	90
0.59	C2	90
0.55	C2	90
0.83	C2	108
0.76	C2	108
0.78	C2	108
0.87	C2	113
0.8	C2	113
0.8	C2	113
0.88	C2	115
0.81	C2	115
0.82	C2	115
0.89	C2	120
0.83	C2	120
0.86	C2	120
0.01	E6	0
0.01	E6	0
0.01	E6	0
0.05	E6	13
0.04	E6	13
0.03	E6	13
0.06	E6	20
0.06	E6	20
0.05	E6	20
0.08	E6	23
0.07	E6	23
0.07	E6	23
0.09	E6	37
0.08	E6	37
0.08	E6	37
0.09	E6	43
0.08	E6	43
0.09	E6	43
0.09	E6	47
0.09	E6	47
0.1	E6	47
0.18	E6	62
0.12	E6	62
0.13	E6	62
0.22	E6	65
0.18	E6	65
0.17	E6	65
0.25	E6	69
0.26	E6	69
0.2	E6	69
0.32	E6	73
0.3	E6	73
0.24	E6	73
0.55	E6	84
0.54	E6	84
0.51	E6	84
0.64	E6	87
0.66	E6	87
0.6	E6	87
0.69	E6	90
0.68	E6	90
0.62	E6	90
0.93	E6	108
0.89	E6	108
0.93	E6	108
0.94	E6	113
0.9	E6	113
0.95	E6	113
0.95	E6	115
0.9	E6	115
0.93	E6	115
0.95	E6	120
0.92	E6	120
0.93	E6	120
0.01	D5	0
0.01	D5	0
0.01	D5	0
0.04	D5	13
0.04	D5	13
0.03	D5	13
0.07	D5	20
0.04	D5	20
0.04	D5	20
0.08	D5	23
0.06	D5	23
0.07	D5	23
0.1	D5	37
0.09	D5	37
0.09	D5	37
0.11	D5	43
0.1	D5	43
0.09	D5	43
0.12	D5	47
0.12	D5	47
0.09	D5	47
0.17	D5	62
0.19	D5	62
0.17	D5	62
0.23	D5	65
0.25	D5	65
0.22	D5	65
0.25	D5	69
0.28	D5	69
0.27	D5	69
0.29	D5	73
0.3	D5	73
0.31	D5	73
0.45	D5	84
0.44	D5	84
0.44	D5	84
0.51	D5	87
0.5	D5	87
0.52	D5	87
0.56	D5	90
0.56	D5	90
0.55	D5	90
0.6	D5	108
0.62	D5	108
0.66	D5	108
0.64	D5	113
0.68	D5	113
0.7	D5	113
0.64	D5	115
0.71	D5	115
0.72	D5	115
0.68	D5	120
0.73	D5	120
0.73	D5	120
