# Supplementary material for: Adaptive laboratory evolution of microbial co‐cultures for improved metabolite secretion
Source: Mol Syst Biol. 2021 Aug 9;17(8):e10189. doi: 10.15252/msb.202010189 (PMC8351387; doi:10.15252/msb.202010189)
Supplement: Supplementary file 6 — Source Data for Figure 2 [file MSB-17-e10189-s004.zip › Source data for Figure 2/Panel_B.xlsx]

## Sheet: Sheet1
Rate	OD	Strains		OD	strain	Time
0.0771	0.627	Parental		0.1	parental	0
0.0746	0.564	Parental		0.11	parental	0
0.0826	0.676	Parental		0.1	parental	0
0.0963	0.766	B4		0.148	parental	15
0.103	0.728	B4		0.137	parental	15
0.1024	0.721	B4		0.154	parental	15
0.0903	0.879	C2		0.153	parental	20
0.08	0.669	C2		0.139	parental	20
0.065	0.541	C2		0.161	parental	20
0.0736	0.675	G7		0.179	parental	24
0.0796	1	G7		0.16	parental	24
0.076	0.894	G7		0.183	parental	24
0.0822	0.889	E6		0.385	parental	40
0.077	0.603	E6		0.336	parental	40
0.0745	0.59	E6		0.445	parental	40
				0.483	parental	42
				0.4	parental	42
				0.548	parental	42
				0.584	parental	46
				0.513	parental	46
				0.628	parental	46
				0.627	parental	48
				0.564	parental	48
				0.676	parental	48
				0.12	B4	0
				0.1	B4	0
				0.106	B4	0
				0.19	B4	15
				0.137	B4	15
				0.153	B4	15
				0.17	B4	20
				0.138	B4	20
				0.154	B4	20
				0.255	B4	24
				0.156	B4	24
				0.174	B4	24
				0.67	B4	40
				0.531	B4	40
				0.6005	B4	40
				0.791	B4	42
				0.631	B4	42
				0.711	B4	42
				0.762	B4	46
				0.678	B4	46
				0.72	B4	46
				0.766	B4	48
				0.728	B4	48
				0.747	B4	48
				0.1	C2	0
				0.106	C2	0
				0.109	C2	0
				0.155	C2	15
				0.159	C2	15
				0.153	C2	15
				0.157	C2	20
				0.167	C2	20
				0.161	C2	20
				0.179	C2	24
				0.19	C2	24
				0.18	C2	24
				0.471	C2	40
				0.436	C2	40
				0.323	C2	40
				0.647	C2	42
				0.595	C2	42
				0.387	C2	42
				0.84	C2	46
				0.653	C2	46
				0.489	C2	46
				0.879	C2	48
				0.669	C2	48
				0.541	C2	48
				0.1	E6	0
				0.11	E6	0
				0.1	E6	0
				0.171	E6	15
				0.144	E6	15
				0.142	E6	15
				0.304	E6	20
				0.164	E6	20
				0.16	E6	20
				0.528	E6	24
				0.188	E6	24
				0.182	E6	24
				0.776	E6	40
				0.44	E6	40
				0.4	E6	40
				0.833	E6	42
				0.527	E6	42
				0.482	E6	42
				0.874	E6	46
				0.589	E6	46
				0.569	E6	46
				0.889	E6	48
				0.603	E6	48
				0.59	E6	48
				0.1	G7	0
				0.105	G7	0
				0.105	G7	0
				0.181	G7	15
				0.198	G7	15
				0.182	G7	15
				0.229	G7	20
				0.316	G7	20
				0.234	G7	20
				0.263	G7	24
				0.606	G7	24
				0.272	G7	24
				0.643	G7	40
				1	G7	40
				0.721	G7	40
				0.664	G7	42
				1	G7	42
				0.79	G7	42
				0.678	G7	46
				1	G7	46
				0.86	G7	46
				0.675	G7	48
				1	G7	48
				0.894	G7	48
