# Supplementary material for: Adaptive laboratory evolution of microbial co‐cultures for improved metabolite secretion
Source: Mol Syst Biol. 2021 Aug 9;17(8):e10189. doi: 10.15252/msb.202010189 (PMC8351387; doi:10.15252/msb.202010189)
Supplement: Supplementary file 6 — Source Data for Figure 2 [file MSB-17-e10189-s004.zip › Source data for Figure 2/Panel_E.xlsx]

## Sheet: Sheet1
OD of parental Δrib4:rib5	Conditioned medium from	Time
0.124	Parental	0
0.172	Parental	0
0.121	Parental	0
0.092	Parental	2
0.146	Parental	2
0.099	Parental	2
0.097	Parental	4
0.151	Parental	4
0.103	Parental	4
0.107	Parental	6
0.159	Parental	6
0.112	Parental	6
0.127	Parental	8
0.176	Parental	8
0.133	Parental	8
0.166	Parental	10
0.211	Parental	10
0.177	Parental	10
0.238	Parental	12
0.275	Parental	12
0.262	Parental	12
0.362	Parental	14
0.387	Parental	14
0.388	Parental	14
0.54	Parental	16
0.541	Parental	16
0.552	Parental	16
0.737	Parental	18
0.699	Parental	18
0.737	Parental	18
0.917	Parental	20
0.841	Parental	20
0.922	Parental	20
0.978	Parental	22
0.889	Parental	22
0.966	Parental	22
0.986	Parental	24
0.894	Parental	24
0.976	Parental	24
0.984	Parental	26
0.893	Parental	26
0.976	Parental	26
0.981	Parental	28
0.892	Parental	28
0.98	Parental	28
0.979	Parental	30
0.892	Parental	30
0.978	Parental	30
0.977	Parental	32
0.892	Parental	32
0.974	Parental	32
0.127	B4	0
0.135	B4	0
0.133	B4	0
0.102	B4	2
0.107	B4	2
0.105	B4	2
0.105	B4	4
0.111	B4	4
0.111	B4	4
0.113	B4	6
0.12	B4	6
0.131	B4	6
0.13	B4	8
0.136	B4	8
0.17	B4	8
0.164	B4	10
0.172	B4	10
0.247	B4	10
0.232	B4	12
0.243	B4	12
0.396	B4	12
0.443	B4	14
0.461	B4	14
0.635	B4	14
0.59	B4	16
0.62	B4	16
0.916	B4	16
0.747	B4	18
0.793	B4	18
1.168	B4	18
0.803	B4	20
0.879	B4	20
1.396	B4	20
0.874	B4	22
0.925	B4	22
1.531	B4	22
0.88	B4	24
0.926	B4	24
1.525	B4	24
0.889	B4	26
0.934	B4	26
1.519	B4	26
0.886	B4	28
0.931	B4	28
1.514	B4	28
0.884	B4	30
0.938	B4	30
1.511	B4	30
0.882	B4	32
0.938	B4	32
1.509	B4	32
0.13	C2	0
0.133	C2	0
0.17	C2	0
0.107	C2	2
0.109	C2	2
0.108	C2	2
0.11	C2	4
0.112	C2	4
0.11	C2	4
0.118	C2	6
0.122	C2	6
0.118	C2	6
0.139	C2	8
0.144	C2	8
0.132	C2	8
0.185	C2	10
0.193	C2	10
0.166	C2	10
0.281	C2	12
0.294	C2	12
0.244	C2	12
0.453	C2	14
0.462	C2	14
0.406	C2	14
0.663	C2	16
0.654	C2	16
0.668	C2	16
0.881	C2	18
0.853	C2	18
0.953	C2	18
1.025	C2	20
0.981	C2	20
1.255	C2	20
1.035	C2	22
0.991	C2	22
1.319	C2	22
1.032	C2	24
0.988	C2	24
1.313	C2	24
1.03	C2	26
0.984	C2	26
1.306	C2	26
1.028	C2	28
0.981	C2	28
1.301	C2	28
1.026	C2	30
0.981	C2	30
1.296	C2	30
1.025	C2	32
0.98	C2	32
1.29	C2	32
0.135	D4	0
0.141	D4	0
0.139	D4	0
0.109	D4	2
0.113	D4	2
0.108	D4	2
0.114	D4	4
0.118	D4	4
0.113	D4	4
0.13	D4	6
0.132	D4	6
0.128	D4	6
0.166	D4	8
0.145	D4	8
0.159	D4	8
0.236	D4	10
0.257	D4	10
0.219	D4	10
0.368	D4	12
0.274	D4	12
0.332	D4	12
0.574	D4	14
0.507	D4	14
0.521	D4	14
0.8	D4	16
0.761	D4	16
0.732	D4	16
1.002	D4	18
0.834	D4	18
0.919	D4	18
1.167	D4	20
0.927	D4	20
1.06	D4	20
1.197	D4	22
0.95	D4	22
1.083	D4	22
1.195	D4	24
0.99	D4	24
1.084	D4	24
1.19	D4	26
0.998	D4	26
1.082	D4	26
1.18	D4	28
1.046	D4	28
1.079	D4	28
1.187	D4	30
1.058	D4	30
1.074	D4	30
1.134	D4	32
1.106	D4	32
1.074	D4	32
0.132	E6	0
0.123	E6	0
0.131	E6	0
0.095	E6	2
0.098	E6	2
0.105	E6	2
0.099	E6	4
0.102	E6	4
0.108	E6	4
0.111	E6	6
0.114	E6	6
0.119	E6	6
0.137	E6	8
0.143	E6	8
0.144	E6	8
0.193	E6	10
0.206	E6	10
0.199	E6	10
0.312	E6	12
0.328	E6	12
0.309	E6	12
0.531	E6	14
0.525	E6	14
0.483	E6	14
0.802	E6	16
0.734	E6	16
0.678	E6	16
1.094	E6	18
0.924	E6	18
0.885	E6	18
1.298	E6	20
1.037	E6	20
0.986	E6	20
1.297	E6	22
1.044	E6	22
0.997	E6	22
1.29	E6	24
1.041	E6	24
0.995	E6	24
1.285	E6	26
1.037	E6	26
0.992	E6	26
1.281	E6	28
1.034	E6	28
0.991	E6	28
1.278	E6	30
1.031	E6	30
0.99	E6	30
1.275	E6	32
1.028	E6	32
0.998	E6	32
0.143	F8	0
0.138	F8	0
0.141	F8	0
0.101	F8	2
0.103	F8	2
0.106	F8	2
0.109	F8	4
0.109	F8	4
0.112	F8	4
0.131	F8	6
0.127	F8	6
0.125	F8	6
0.172	F8	8
0.165	F8	8
0.153	F8	8
0.26	F8	10
0.25	F8	10
0.21	F8	10
0.433	F8	12
0.424	F8	12
0.328	F8	12
0.702	F8	14
0.696	F8	14
0.532	F8	14
0.997	F8	16
0.977	F8	16
0.808	F8	16
1.267	F8	18
1.189	F8	18
1.089	F8	18
1.485	F8	20
1.362	F8	20
1.339	F8	20
1.501	F8	22
1.409	F8	22
1.361	F8	22
1.494	F8	24
1.402	F8	24
1.359	F8	24
1.491	F8	26
1.398	F8	26
1.359	F8	26
1.486	F8	28
1.396	F8	28
1.355	F8	28
1.483	F8	30
1.392	F8	30
1.351	F8	30
1.48	F8	32
1.389	F8	32
1.345	F8	32
0.151	G7	0
0.159	G7	0
0.162	G7	0
0.105	G7	2
0.106	G7	2
0.108	G7	2
0.108	G7	4
0.108	G7	4
0.11	G7	4
0.115	G7	6
0.113	G7	6
0.116	G7	6
0.131	G7	8
0.127	G7	8
0.131	G7	8
0.166	G7	10
0.159	G7	10
0.163	G7	10
0.248	G7	12
0.23	G7	12
0.238	G7	12
0.421	G7	14
0.375	G7	14
0.395	G7	14
0.694	G7	16
0.604	G7	16
0.652	G7	16
0.982	G7	18
0.867	G7	18
0.937	G7	18
1.276	G7	20
1.165	G7	20
1.235	G7	20
1.341	G7	22
1.26	G7	22
1.284	G7	22
1.333	G7	24
1.254	G7	24
1.276	G7	24
1.326	G7	26
1.247	G7	26
1.27	G7	26
1.321	G7	28
1.242	G7	28
1.263	G7	28
1.315	G7	30
1.237	G7	30
1.258	G7	30
1.31	G7	32
1.23	G7	32
1.253	G7	32
