# Supplementary material for: Adaptive laboratory evolution of microbial co‐cultures for improved metabolite secretion
Source: Mol Syst Biol. 2021 Aug 9;17(8):e10189. doi: 10.15252/msb.202010189 (PMC8351387; doi:10.15252/msb.202010189)
Supplement: Supplementary file 6 — Source Data for Figure 2 [file MSB-17-e10189-s004.zip › Source data for Figure 2/Panel_D.xlsx]

## Sheet: Sheet1
Time (hours)	Cells	Strain
72	117	parental
72	150	parental
72	116	parental
72	227	B4
72	181	B4
72	177	B4
72	260	C2
72	224	C2
72	145	C2
72	177	D5
72	152	D5
72	106	D5
72	470	E6
72	486	E6
72	369	E6
