# Supplementary material for: Adaptive laboratory evolution of microbial co‐cultures for improved metabolite secretion
Source: Mol Syst Biol. 2021 Aug 9;17(8):e10189. doi: 10.15252/msb.202010189 (PMC8351387; doi:10.15252/msb.202010189)
Supplement: Supplementary file 6 — Source Data for Figure 2 [file MSB-17-e10189-s004.zip › Source data for Figure 2/Panel_F.xlsx]

## Sheet: Sheet1
OD600	Isolate in conditioned medium from parental Δrib4:rib5	Time
0.01	Parental	0
0.01	Parental	0
0.01	Parental	0
0.01	Parental	22
0.01	Parental	22
0.025	Parental	22
0.08	Parental	46
0.07	Parental	46
0.08	Parental	46
0.14	Parental	48
0.09	Parental	48
0.09	Parental	48
0.16	Parental	52
0.13	Parental	52
0.1	Parental	52
0.18	Parental	72
0.17	Parental	72
0.14	Parental	72
0.2	Parental	96
0.2	Parental	96
0.18	Parental	96
0.22	Parental	103
0.25	Parental	103
0.23	Parental	103
0.26	Parental	118
0.28	Parental	118
0.28	Parental	118
0.3	Parental	128
0.27	Parental	128
0.28	Parental	128
0.01	B4	0
0.01	B4	0
0.01	B4	0
0.03	B4	22
0.02	B4	22
0.03	B4	22
0.14	B4	46
0.15	B4	46
0.15	B4	46
0.18	B4	48
0.17	B4	48
0.2	B4	48
0.22	B4	52
0.23	B4	52
0.2	B4	52
0.28	B4	72
0.26	B4	72
0.25	B4	72
0.35	B4	96
0.33	B4	96
0.4	B4	96
0.4	B4	103
0.39	B4	103
0.44	B4	103
0.42	B4	118
0.41	B4	118
0.45	B4	118
0.47	B4	128
0.46	B4	128
0.43	B4	128
0.01	C2	0
0.01	C2	0
0.01	C2	0
0.03	C2	22
0.04	C2	22
0.03	C2	22
0.12	C2	46
0.11	C2	46
0.12	C2	46
0.18	C2	48
0.17	C2	48
0.17	C2	48
0.2	C2	52
0.22	C2	52
0.24	C2	52
0.24	C2	72
0.28	C2	72
0.28	C2	72
0.26	C2	96
0.3	C2	96
0.36	C2	96
0.31	C2	103
0.33	C2	103
0.4	C2	103
0.4	C2	118
0.41	C2	118
0.44	C2	118
0.44	C2	128
0.47	C2	128
0.5	C2	128
0.01	E6	0
0.01	E6	0
0.01	E6	0
0.03	E6	22
0.04	E6	22
0.05	E6	22
0.13	E6	46
0.15	E6	46
0.16	E6	46
0.16	E6	48
0.18	E6	48
0.21	E6	48
0.2	E6	52
0.22	E6	52
0.21	E6	52
0.24	E6	72
0.26	E6	72
0.25	E6	72
0.34	E6	96
0.35	E6	96
0.31	E6	96
0.36	E6	103
0.4	E6	103
0.38	E6	103
0.4	E6	118
0.44	E6	118
0.41	E6	118
0.43	E6	128
0.44	E6	128
0.42	E6	128
0.01	G7	0
0.01	G7	0
0.01	G7	0
0.05	G7	22
0.05	G7	22
0.05	G7	22
0.12	G7	46
0.12	G7	46
0.11	G7	46
0.14	G7	48
0.16	G7	48
0.16	G7	48
0.18	G7	52
0.18	G7	52
0.21	G7	52
0.22	G7	72
0.2	G7	72
0.24	G7	72
0.5	G7	96
0.41	G7	96
0.4	G7	96
0.55	G7	103
0.53	G7	103
0.44	G7	103
0.56	G7	118
0.56	G7	118
0.48	G7	118
0.55	G7	128
0.55	G7	128
0.5	G7	128
