# Supplementary material for: Adaptive laboratory evolution of microbial co‐cultures for improved metabolite secretion
Source: Mol Syst Biol. 2021 Aug 9;17(8):e10189. doi: 10.15252/msb.202010189 (PMC8351387; doi:10.15252/msb.202010189)
Supplement: Supplementary file 6 — Source Data for Figure 2 [file MSB-17-e10189-s004.zip › Source data for Figure 2/Panel_A.xlsx]

## Sheet: Sheet1
Growth_Rate	OD600	Strain			OD600	strain	Time
0.093	0.794	parental			0.1	parental	0
0.0952	0.754	parental			0.1	parental	0
0.09	0.695	parental			0.1	parental	0
0.0943	0.771	C2			0.183	parental	15
0.0906	0.763	C2			0.189	parental	15
0.0889	0.754	C2			0.212	parental	15
0.0834	0.651	E6			0.193	parental	20
0.0839	0.685	E6			0.176	parental	20
0.0837	0.704	E6			0.161	parental	20
0.087	0.77	G7			0.237	parental	24
0.084	0.75	G7			0.218	parental	24
0.088	1.114	G7			0.2	parental	24
0.04	0.685	B4			0.669	parental	40
0.063	0.603	B4			0.624	parental	40
0.062	0.84	B4			0.505	parental	40
					0.797	parental	42
					0.757	parental	42
					0.675	parental	42
					0.764	parental	46
					0.721	parental	46
					0.659	parental	46
					0.794	parental	48
					0.754	parental	48
					0.695	parental	48
					0.1	B4	0
					0.1	B4	0
					0.1	B4	0
					0.289	B4	15
					0.32	B4	15
					0.397	B4	15
					0.236	B4	20
					0.156	B4	20
					0.399	B4	20
					0.318333	B4	24
					0.282	B4	24
					0.5	B4	24
					0.596	B4	40
					0.368	B4	40
					0.72	B4	40
					0.622	B4	42
					0.413	B4	42
					0.76	B4	42
					0.661	B4	46
					0.458	B4	46
					0.837	B4	46
					0.685	B4	48
					0.603	B4	48
					0.84	B4	48
					0.1	C2	0
					0.1	C2	0
					0.1	C2	0
					0.16	C2	15
					0.176	C2	15
					0.164	C2	15
					0.168	C2	20
					0.166	C2	20
					0.169	C2	20
					0.204	C2	24
					0.204	C2	24
					0.206	C2	24
					0.561	C2	40
					0.528	C2	40
					0.52	C2	40
					0.716	C2	42
					0.694	C2	42
					0.691	C2	42
					0.755	C2	46
					0.734	C2	46
					0.722	C2	46
					0.771	C2	48
					0.763	C2	48
					0.754	C2	48
					0.1	E6	0
					0.1	E6	0
					0.1	E6	0
					0.156	E6	15
					0.167	E6	15
					0.163	E6	15
					0.184	E6	20
					0.186	E6	20
					0.19	E6	20
					0.217	E6	24
					0.224	E6	24
					0.237	E6	24
					0.582	E6	40
					0.601	E6	40
					0.612	E6	40
					0.628	E6	42
					0.641	E6	42
					0.67	E6	42
					0.645	E6	46
					0.674	E6	46
					0.691	E6	46
					0.651	E6	48
					0.685	E6	48
					0.704	E6	48
					0.1	G7	0
					0.1	G7	0
					0.1	G7	0
					0.168	G7	15
					0.17	G7	15
					0.18	G7	15
					0.208	G7	20
					0.212	G7	20
					0.251	G7	20
					0.265	G7	24
					0.282	G7	24
					0.483	G7	24
					0.733	G7	40
					0.703	G7	40
					1.034	G7	40
					0.764	G7	42
					0.765	G7	42
					1.13	G7	42
					0.767	G7	46
					0.747	G7	46
					1.113	G7	46
					0.77	G7	48
					0.75	G7	48
					1.114	G7	48
