# Supplementary material for: Adaptive laboratory evolution of microbial co‐cultures for improved metabolite secretion
Source: Mol Syst Biol. 2021 Aug 9;17(8):e10189. doi: 10.15252/msb.202010189 (PMC8351387; doi:10.15252/msb.202010189)
Supplement: Supplementary file 7 — Source Data for Figure 3 [file MSB-17-e10189-s006.zip]

Archive with 9 entries (8 files):
- Source data for Figure 3/
- Source data for Figure 3/Panel_C.xlsx
- __MACOSX/Source data for Figure 3/._Panel_C.xlsx
- Source data for Figure 3/Panel_B.xlsx
- __MACOSX/Source data for Figure 3/._Panel_B.xlsx
- Source data for Figure 3/Panel_D.xlsx
- __MACOSX/Source data for Figure 3/._Panel_D.xlsx
- Source data for Figure 3/Panel_A.xlsx
- __MACOSX/Source data for Figure 3/._Panel_A.xlsx
