# Supplementary material for: Adaptive laboratory evolution of microbial co‐cultures for improved metabolite secretion
Source: Mol Syst Biol. 2021 Aug 9;17(8):e10189. doi: 10.15252/msb.202010189 (PMC8351387; doi:10.15252/msb.202010189)
Supplement: Supplementary file 7 — Source Data for Figure 3 [file MSB-17-e10189-s006.zip › Source data for Figure 3/Panel_C.xlsx]

## Sheet: Sheet1
Log2fold	group	Strains
-2.5122	fluo	Evol_coculture
-2.14065	fluo	Evol_coculture
-1.97135	fluo	Evol_coculture
-1.86099	fluo	Evol_coculture
-1.80638	fluo	Evol_coculture
-1.79469	fluo	Evol_coculture
-1.72174	fluo	Evol_coculture
-1.67508	fluo	Evol_coculture
-1.67508	fluo	Evol_coculture
-1.58339	fluo	Evol_coculture
-1.57889	fluo	Evol_coculture
-1.57175	fluo	Evol_coculture
-1.57175	fluo	Evol_coculture
-1.50902	fluo	Evol_coculture
-1.4887	fluo	Evol_coculture
-1.43794	fluo	Evol_coculture
-1.3912	fluo	Evol_coculture
-1.36011	fluo	Evol_coculture
-1.24773	fluo	Evol_coculture
-1.16747	fluo	Evol_coculture
-1.0839	fluo	Evol_coculture
-1.05618	fluo	Evol_coculture
-1.05178	fluo	Evol_coculture
-1.04625	fluo	Evol_coculture
-1.02556	fluo	Evol_coculture
-0.925167	fluo	Evol_coculture
-0.891543	fluo	Evol_coculture
-0.680969	fluo	Evol_coculture
-0.564702	fluo	Evol_coculture
-0.499904	fluo	Evol_coculture
-0.450217	fluo	Evol_coculture
-0.355615	fluo	Evol_coculture
-0.251712	fluo	Evol_coculture
-0.20387	fluo	Evol_coculture
-0.132156	fluo	Evol_coculture
-0.0532016	fluo	Evol_coculture
0.0712285	fluo	Evol_coculture
0.0975995	fluo	Evol_coculture
0.118348	fluo	Evol_coculture
0.120553	fluo	Evol_coculture
0.130629	fluo	Evol_coculture
0.13159	fluo	Evol_coculture
0.147933	fluo	Evol_coculture
0.15147	fluo	Evol_coculture
0.173764	fluo	Evol_coculture
0.231946	fluo	Evol_coculture
0.240617	fluo	Evol_coculture
0.270163	fluo	Evol_coculture
0.273821	fluo	Evol_coculture
0.281107	fluo	Evol_coculture
0.295742	fluo	Evol_coculture
0.328648	fluo	Evol_coculture
0.350842	fluo	Evol_coculture
0.401984	fluo	Evol_coculture
0.438242	fluo	Evol_coculture
0.440125	fluo	Evol_coculture
0.449505	fluo	Evol_coculture
0.457232	fluo	Evol_coculture
0.458825	fluo	Evol_coculture
0.483106	fluo	Evol_coculture
0.486141	fluo	Evol_coculture
0.493699	fluo	Evol_coculture
0.495511	fluo	Evol_coculture
0.497321	fluo	Evol_coculture
0.502738	fluo	Evol_coculture
0.518867	fluo	Evol_coculture
0.547632	fluo	Evol_coculture
0.572976	fluo	Evol_coculture
0.578222	fluo	Evol_coculture
0.585047	fluo	Evol_coculture
0.593533	fluo	Evol_coculture
0.640154	fluo	Evol_coculture
0.651214	fluo	Evol_coculture
0.674157	fluo	Evol_coculture
0.70218	fluo	Evol_coculture
0.704246	fluo	Evol_coculture
0.724105	fluo	Evol_coculture
0.724478	fluo	Evol_coculture
0.75709	fluo	Evol_coculture
0.773102	fluo	Evol_coculture
0.793871	fluo	Evol_coculture
0.809982	fluo	Evol_coculture
0.817246	fluo	Evol_coculture
0.823031	fluo	Evol_coculture
0.824473	fluo	Evol_coculture
0.861011	fluo	Evol_coculture
0.871289	fluo	Evol_coculture
0.881027	fluo	Evol_coculture
0.932775	fluo	Evol_coculture
0.978849	fluo	Evol_coculture
0.980144	fluo	Evol_coculture
1.00071	fluo	Evol_coculture
1.02098	fluo	Evol_coculture
1.03101	fluo	Evol_coculture
1.0534	fluo	Evol_coculture
1.09326	fluo	Evol_coculture
1.09998	fluo	Evol_coculture
1.09998	fluo	Evol_coculture
1.10556	fluo	Evol_coculture
1.11223	fluo	Evol_coculture
1.11829	fluo	Evol_coculture
1.12766	fluo	Evol_coculture
1.15912	fluo	Evol_coculture
1.16233	fluo	Evol_coculture
1.1941	fluo	Evol_coculture
1.22701	fluo	Evol_coculture
1.25295	fluo	Evol_coculture
1.31174	fluo	Evol_coculture
1.33217	fluo	Evol_coculture
1.36426	fluo	Evol_coculture
1.37405	fluo	Evol_coculture
1.37808	fluo	Evol_coculture
1.37906	fluo	Evol_coculture
1.39953	fluo	Evol_coculture
1.43396	fluo	Evol_coculture
1.44266	fluo	Evol_coculture
1.4532	fluo	Evol_coculture
1.4532	fluo	Evol_coculture
1.4835	fluo	Evol_coculture
1.49375	fluo	Evol_coculture
1.51905	fluo	Evol_coculture
1.52373	fluo	Evol_coculture
1.54063	fluo	Evol_coculture
1.55783	fluo	Evol_coculture
1.56401	fluo	Evol_coculture
1.59399	fluo	Evol_coculture
1.59637	fluo	Evol_coculture
1.60821	fluo	Evol_coculture
1.74216	fluo	Evol_coculture
1.80962	fluo	Evol_coculture
1.85934	fluo	Evol_coculture
1.89714	fluo	Evol_coculture
1.89907	fluo	Evol_coculture
2.08486	fluo	Evol_coculture
2.45109	fluo	Evol_coculture
-2.34594		Evol_monoculture
-2.33054		Evol_monoculture
-2.24931		Evol_monoculture
-2.1976		Evol_monoculture
-2.17742		Evol_monoculture
-2.13303		Evol_monoculture
-1.99199		Evol_monoculture
-1.98212		Evol_monoculture
-1.97013		Evol_monoculture
-1.96256		Evol_monoculture
-1.90959		Evol_monoculture
-1.90233		Evol_monoculture
-1.87364		Evol_monoculture
-1.85249		Evol_monoculture
-1.83955		Evol_monoculture
-1.80819		Evol_monoculture
-1.60335		Evol_monoculture
-1.5208		Evol_monoculture
-1.51921		Evol_monoculture
-1.48393		Evol_monoculture
-1.38807		Evol_monoculture
-1.23817		Evol_monoculture
-1.20332		Evol_monoculture
-1.19316		Evol_monoculture
-1.11913		Evol_monoculture
-0.924229		Evol_monoculture
-0.919508		Evol_monoculture
-0.892531		Evol_monoculture
-0.862018		Evol_monoculture
-0.809156		Evol_monoculture
-0.793715		Evol_monoculture
-0.764262		Evol_monoculture
-0.753487		Evol_monoculture
-0.713441		Evol_monoculture
-0.678017		Evol_monoculture
-0.67227		Evol_monoculture
-0.66172		Evol_monoculture
-0.561892		Evol_monoculture
-0.557403		Evol_monoculture
-0.486646		Evol_monoculture
-0.406664		Evol_monoculture
-0.39606		Evol_monoculture
-0.32013		Evol_monoculture
-0.301926		Evol_monoculture
-0.27823		Evol_monoculture
-0.216131		Evol_monoculture
-0.214202		Evol_monoculture
-0.213239		Evol_monoculture
-0.206834		Evol_monoculture
-0.17523		Evol_monoculture
-0.15536		Evol_monoculture
-0.123946		Evol_monoculture
-0.087013		Evol_monoculture
-0.0840753		Evol_monoculture
-0.0834885		Evol_monoculture
-0.0788025		Evol_monoculture
-0.0738403		Evol_monoculture
-0.0489955		Evol_monoculture
-0.0195112		Evol_monoculture
0		Evol_monoculture
0.0113067		Evol_monoculture
0.0143251		Evol_monoculture
0.0263363		Evol_monoculture
0.0314922		Evol_monoculture
0.0323046		Evol_monoculture
0.0406727		Evol_monoculture
0.041211		Evol_monoculture
0.047654		Evol_monoculture
0.0773467		Evol_monoculture
0.0818006		Evol_monoculture
0.0838919		Evol_monoculture
0.0945622		Evol_monoculture
0.0968939		Evol_monoculture
0.104124		Evol_monoculture
0.112599		Evol_monoculture
0.1415		Evol_monoculture
0.15275		Evol_monoculture
0.16342		Evol_monoculture
0.173274		Evol_monoculture
0.173765		Evol_monoculture
0.174992		Evol_monoculture
0.182086		Evol_monoculture
0.200032		Evol_monoculture
0.211554		Evol_monoculture
0.219185		Evol_monoculture
0.221087		Evol_monoculture
0.227722		Evol_monoculture
0.249311		Evol_monoculture
0.291091		Evol_monoculture
0.329494		Evol_monoculture
0.35136		Evol_monoculture
0.371402		Evol_monoculture
0.446259		Evol_monoculture
0.476819		Evol_monoculture
0.547852		Evol_monoculture
0.696708		Evol_monoculture
0.715545		Evol_monoculture
0.783387		Evol_monoculture
0.945265		Evol_monoculture
1.00869		Evol_monoculture
-2.34594		Evol_folate
-2.33054		Evol_folate
-2.24931		Evol_folate
-2.1976		Evol_folate
-2.17742		Evol_folate
-2.13303		Evol_folate
-1.99199		Evol_folate
-1.98212		Evol_folate
-1.87364		Evol_folate
-1.83955		Evol_folate
-1.80819		Evol_folate
-1.60335		Evol_folate
-1.5208		Evol_folate
-1.51921		Evol_folate
-1.48393		Evol_folate
-1.23817		Evol_folate
-1.20332		Evol_folate
-1.11913		Evol_folate
-0.919508		Evol_folate
-0.892531		Evol_folate
-0.862018		Evol_folate
-0.793715		Evol_folate
-0.764262		Evol_folate
-0.753487		Evol_folate
-0.713441		Evol_folate
-0.67227		Evol_folate
-0.66172		Evol_folate
-0.561892		Evol_folate
-0.486646	fluo	Evol_folate
-0.406664	fluo	Evol_folate
-0.39606	fluo	Evol_folate
-0.301926	fluo	Evol_folate
-0.213239	fluo	Evol_folate
-0.15536	fluo	Evol_folate
-0.087013	fluo	Evol_folate
-0.0834885	fluo	Evol_folate
-0.0738403	fluo	Evol_folate
-0.0489955	fluo	Evol_folate
-0.0195112	fluo	Evol_folate
0	fluo	Evol_folate
0.0143251	fluo	Evol_folate
0.0263363	fluo	Evol_folate
0.0314922	fluo	Evol_folate
0.0323046	fluo	Evol_folate
0.0406727	fluo	Evol_folate
0.041211	fluo	Evol_folate
0.047654	fluo	Evol_folate
0.0818006	fluo	Evol_folate
0.0838919	fluo	Evol_folate
0.0945622	fluo	Evol_folate
0.104124	fluo	Evol_folate
0.15275	fluo	Evol_folate
0.173765	fluo	Evol_folate
0.182086	fluo	Evol_folate
0.211554	fluo	Evol_folate
0.221087	fluo	Evol_folate
0.329494	fluo	Evol_folate
0.35136	fluo	Evol_folate
0.371402	fluo	Evol_folate
0.547852	fluo	Evol_folate
0.696708	fluo	Evol_folate
0.945265	fluo	Evol_folate
1.00869	fluo	Evol_folate
