# Supplementary material for: Adaptive laboratory evolution of microbial co‐cultures for improved metabolite secretion
Source: Mol Syst Biol. 2021 Aug 9;17(8):e10189. doi: 10.15252/msb.202010189 (PMC8351387; doi:10.15252/msb.202010189)
Supplement: Supplementary file 7 — Source Data for Figure 3 [file MSB-17-e10189-s006.zip › Source data for Figure 3/Panel_B.xlsx]

## Sheet: Sheet1
Growth Rate	OD600	Strains			Time (hours)
0.0572	3.2	Parental		Strain	0	8	24	30	33	48	54	56	72	75	78	81	92	96	99
0.0615	3.14	Parental		parental_a	0.01	0.04	0.08	0.11	0.11	0.43	0.74	0.86	1.85	2.03	2	2.3	2.9	3.16	3.2
0.061	3.1	Parental		parental_b	0.01	0.02	0.06	0.13	0.13	0.37	0.65	0.81	1.81	1.98	2.15	2.25	2.9	3.11	3.14
0.0665	3.8	B8		parental_c	0.01	0.01	0.04	0.08	0.11	0.35	0.63	0.75	1.7	1.78	1.88	2.16	2.74	3	3.1
0.0622	3.9	B8		B8a	0.01	0.05	0.11	0.19	0.22	0.5	0.78	0.98	2	2.12	2.51	2.3	3.2	3.8	3.8
0.06	3.81	B8		B8b	0.01	0.03	0.13	0.19	0.23	0.6	0.74	0.97	1.9	1.97	2.2	2	3.3	3.9	3.9
0.09	4.5	C9		B8c	0.01	0.05	0.25	0.28	0.4	0.8	0.9	2.3	2.1	2.3	2.6	2.85	3.21	3.75	3.81
0.085	4.32	C9		C9a	0.01	0.02	0.04	0.06	0.1	0.3	0.51	0.56	1.75	2.04	2.3	2.54	4	4.4	4.5
0.078	4.39	C9		C9b	0.01	0.02	0.09	0.08	0.1	0.32	0.53	0.58	1.6	1.87	2.25	2.4	3.87	4.2	4.32
0.1	3.8	A3		C9c	0.01	0.02	0.05	0.13	0.15	0.33	0.56	0.6	1.73	1.87	2	2.2	4.03	4.42	4.39
0.098	3.87	A3		A3a	0.01	0.02	0.06	0.08	0.12	0.26	0.4	0.42	1.42	1.57	2.3	2.42	3.25	3.8	3.8
0.094	3.91	A3		A3b	0.01	0.03	0.1	0.13	0.14	0.26	0.38	0.44	1.4	1.5	1.98	2.02	3.3	3.84	3.87
0.053	3.9	H1		A3c	0.01	0.02	0.07	0.14	0.15	0.22	0.44	0.46	1.38	1.54	2.21	2.39	3.51	3.57	3.91
0.043	4	H1		H1a	0.01	0.05	0.14	0.3	0.35	0.55	0.75	0.99	1.81	2.06	2.16	2.2	3.2	3.9	3.9
0.042	4	H1		H1b	0.01	0.04	0.17	0.31	0.36	0.58	1.12	1.2	1.86	2.14	2.2	2.3	3	4	4
				H1c	0.01	0.03	0.19	0.28	0.3	0.7	1.12	1.15	1.98	2.04	2.18	2.2	3.17	3.9	4
