# Supplementary material for: Adaptive laboratory evolution of microbial co‐cultures for improved metabolite secretion
Source: Mol Syst Biol. 2021 Aug 9;17(8):e10189. doi: 10.15252/msb.202010189 (PMC8351387; doi:10.15252/msb.202010189)
Supplement: Supplementary file 7 — Source Data for Figure 3 [file MSB-17-e10189-s006.zip › Source data for Figure 3/Panel_D.xlsx]

## Sheet: Sheet1
Log2fold	group	Strains
-2.5122	fluo	L_plant
-2.14065	fluo	L_plant
-1.97135	fluo	L_plant
-1.86099	fluo	L_plant
-1.80638	fluo	L_plant
-1.79469	fluo	L_plant
-1.72174	fluo	L_plant
-1.67508	fluo	L_plant
-1.67508	fluo	L_plant
-1.58339	fluo	L_plant
-1.57889	fluo	L_plant
-1.57175	fluo	L_plant
-1.57175	fluo	L_plant
-1.50902	fluo	L_plant
-1.4887	fluo	L_plant
-1.43794	fluo	L_plant
-1.3912	fluo	L_plant
-1.36011	fluo	L_plant
-1.24773	fluo	L_plant
-1.16747	fluo	L_plant
-1.0839	fluo	L_plant
-1.05618	fluo	L_plant
-1.05178	fluo	L_plant
-1.04625	fluo	L_plant
-1.02556	fluo	L_plant
-0.925167	fluo	L_plant
-0.891543	fluo	L_plant
-0.680969	fluo	L_plant
-0.564702	fluo	L_plant
-0.499904	fluo	L_plant
-0.450217	fluo	L_plant
-0.355615	fluo	L_plant
-0.251712	fluo	L_plant
-0.20387	fluo	L_plant
-0.132156	fluo	L_plant
-0.0532016	fluo	L_plant
0.0712285	fluo	L_plant
0.0975995	fluo	L_plant
0.118348	fluo	L_plant
0.120553	fluo	L_plant
0.130629	fluo	L_plant
0.13159	fluo	L_plant
0.147933	fluo	L_plant
0.15147	fluo	L_plant
0.173764	fluo	L_plant
0.231946	fluo	L_plant
0.240617	fluo	L_plant
0.270163	fluo	L_plant
0.273821	fluo	L_plant
0.281107	fluo	L_plant
0.295742	fluo	L_plant
0.328648	fluo	L_plant
0.350842	fluo	L_plant
0.401984	fluo	L_plant
0.438242	fluo	L_plant
0.440125	fluo	L_plant
0.449505	fluo	L_plant
0.457232	fluo	L_plant
0.458825	fluo	L_plant
0.483106	fluo	L_plant
0.486141	fluo	L_plant
0.493699	fluo	L_plant
0.495511	fluo	L_plant
0.497321	fluo	L_plant
0.502738	fluo	L_plant
0.518867	fluo	L_plant
0.547632	fluo	L_plant
0.572976	fluo	L_plant
0.578222	fluo	L_plant
0.585047	fluo	L_plant
0.593533	fluo	L_plant
0.640154	fluo	L_plant
0.651214	fluo	L_plant
0.674157	fluo	L_plant
0.70218	fluo	L_plant
0.704246	fluo	L_plant
0.724105	fluo	L_plant
0.724478	fluo	L_plant
0.75709	fluo	L_plant
0.773102	fluo	L_plant
0.793871	fluo	L_plant
0.809982	fluo	L_plant
0.817246	fluo	L_plant
0.823031	fluo	L_plant
0.824473	fluo	L_plant
0.861011	fluo	L_plant
0.871289	fluo	L_plant
0.881027	fluo	L_plant
0.932775	fluo	L_plant
0.978849	fluo	L_plant
0.980144	fluo	L_plant
1.00071	fluo	L_plant
1.02098	fluo	L_plant
1.03101	fluo	L_plant
1.0534	fluo	L_plant
1.09326	fluo	L_plant
1.09998	fluo	L_plant
1.09998	fluo	L_plant
1.10556	fluo	L_plant
1.11223	fluo	L_plant
1.11829	fluo	L_plant
1.12766	fluo	L_plant
1.15912	fluo	L_plant
1.16233	fluo	L_plant
1.1941	fluo	L_plant
1.22701	fluo	L_plant
1.25295	fluo	L_plant
1.31174	fluo	L_plant
1.33217	fluo	L_plant
1.36426	fluo	L_plant
1.37405	fluo	L_plant
1.37808	fluo	L_plant
1.37906	fluo	L_plant
1.39953	fluo	L_plant
1.43396	fluo	L_plant
1.44266	fluo	L_plant
1.4532	fluo	L_plant
1.4532	fluo	L_plant
1.4835	fluo	L_plant
1.49375	fluo	L_plant
1.51905	fluo	L_plant
1.52373	fluo	L_plant
1.54063	fluo	L_plant
1.55783	fluo	L_plant
1.56401	fluo	L_plant
1.59399	fluo	L_plant
1.59637	fluo	L_plant
1.60821	fluo	L_plant
1.74216	fluo	L_plant
1.80962	fluo	L_plant
1.85934	fluo	L_plant
1.89714	fluo	L_plant
1.89907	fluo	L_plant
2.08486	fluo	L_plant
2.45109	fluo	L_plant
-2.24255	fluo	L_lactis
-1.93858	fluo	L_lactis
-0.68249	fluo	L_lactis
-0.379294	fluo	L_lactis
-0.303583	fluo	L_lactis
-0.182779	fluo	L_lactis
-0.151624	fluo	L_lactis
-0.134341	fluo	L_lactis
-0.0882323	fluo	L_lactis
-0.0837015	fluo	L_lactis
-0.0698203	fluo	L_lactis
-0.00985168	fluo	L_lactis
0.00404962	fluo	L_lactis
0.086768	fluo	L_lactis
0.126414	fluo	L_lactis
0.192965	fluo	L_lactis
0.196074	fluo	L_lactis
0.197936	fluo	L_lactis
0.222535	fluo	L_lactis
0.281672	fluo	L_lactis
0.397465	fluo	L_lactis
0.398814	fluo	L_lactis
0.41037	fluo	L_lactis
0.425811	fluo	L_lactis
0.464996	fluo	L_lactis
0.509906	fluo	L_lactis
0.520608	fluo	L_lactis
0.525312	fluo	L_lactis
0.528275	fluo	L_lactis
0.544219	fluo	L_lactis
0.55079	fluo	L_lactis
0.555639	fluo	L_lactis
0.556123	fluo	L_lactis
0.558299	fluo	L_lactis
0.559023	fluo	L_lactis
0.56023	fluo	L_lactis
0.583919	fluo	L_lactis
0.585342	fluo	L_lactis
0.58984	fluo	L_lactis
0.596207	fluo	L_lactis
0.599732	fluo	L_lactis
0.603015	fluo	L_lactis
0.622093	fluo	L_lactis
0.62993	fluo	L_lactis
0.650472	fluo	L_lactis
0.665801	fluo	L_lactis
0.670725	fluo	L_lactis
0.675856	fluo	L_lactis
0.684514	fluo	L_lactis
0.684514	fluo	L_lactis
0.69224	fluo	L_lactis
0.70648	fluo	L_lactis
0.707134	fluo	L_lactis
0.713439	fluo	L_lactis
0.713656	fluo	L_lactis
0.714306	fluo	L_lactis
0.714957	fluo	L_lactis
0.717771	fluo	L_lactis
0.719501	fluo	L_lactis
0.721444	fluo	L_lactis
0.728975	fluo	L_lactis
0.731763	fluo	L_lactis
0.774189	fluo	L_lactis
0.776059	fluo	L_lactis
0.779794	fluo	L_lactis
0.782278	fluo	L_lactis
0.794225	fluo	L_lactis
0.797708	fluo	L_lactis
0.808716	fluo	L_lactis
0.818835	fluo	L_lactis
0.862728	fluo	L_lactis
0.87984	fluo	L_lactis
0.887744	fluo	L_lactis
0.889666	fluo	L_lactis
0.900759	fluo	L_lactis
0.905135	fluo	L_lactis
0.924006	fluo	L_lactis
0.952961	fluo	L_lactis
0.995154	fluo	L_lactis
0.99765	fluo	L_lactis
0.999609	fluo	L_lactis
1.00174	fluo	L_lactis
1.03146	fluo	L_lactis
1.03892	fluo	L_lactis
1.05322	fluo	L_lactis
1.07483	fluo	L_lactis
1.09061	fluo	L_lactis
1.09145	fluo	L_lactis
1.14439	fluo	L_lactis
1.18344	fluo	L_lactis
1.22588	fluo	L_lactis
1.26992	fluo	L_lactis
1.55528	fluo	L_lactis
2.02325	fluo	L_lactis
2.06125	fluo	L_lactis
2.1872	fluo	L_lactis
2.54007	fluo	L_lactis
0.834846	fluo	B_casei
0.647629	fluo	B_casei
1.69579	fluo	B_casei
2.26584	fluo	B_casei
1.79263	fluo	B_casei
1.28473	fluo	B_casei
1.36971	fluo	B_casei
1.18479	fluo	B_casei
0.676273	fluo	B_casei
0.32149	fluo	B_casei
0.531893	fluo	B_casei
0.6297	fluo	B_casei
1.47145	fluo	B_casei
1.58157	fluo	B_casei
0.451777	fluo	B_casei
0.18172	fluo	B_casei
0.214662	fluo	B_casei
-0.0748446	fluo	B_casei
0.0155834	fluo	B_casei
1.15197	fluo	B_casei
-0.144033	fluo	B_casei
0.58534	fluo	B_casei
0.675487	fluo	B_casei
-0.140917	fluo	B_casei
0.0491645	fluo	B_casei
0.0720208	fluo	B_casei
-0.0963945	fluo	B_casei
-0.205904	fluo	B_casei
-1.36544	fluo	B_casei
-1.79395	fluo	B_casei
-1.70536	fluo	B_casei
-2.22741	fluo	B_casei
-1.51473	fluo	B_casei
-2.94516	fluo	B_casei
-2.07196	fluo	B_casei
2.16209	fluo	B_casei
1.63534	fluo	B_casei
2.02613	fluo	B_casei
1.7559	fluo	B_casei
1.80596	fluo	B_casei
1.18531	fluo	B_casei
1.84686	fluo	B_casei
-1.10632	fluo	B_casei
-1.0286	fluo	B_casei
-1.22392	fluo	B_casei
-1.15578	fluo	B_casei
-0.897497	fluo	B_casei
-0.755049	fluo	B_casei
0.243694	fluo	B_casei
-0.584742	fluo	B_casei
-0.35137	fluo	B_casei
-0.566047	fluo	B_casei
-0.461182	fluo	B_casei
0.0256323	fluo	B_casei
-0.385277	fluo	B_casei
-0.08937	fluo	B_casei
-1.40976	fluo	B_casei
-0.858162	fluo	B_casei
-0.695171	fluo	B_casei
-0.68669	fluo	B_casei
-1.01951	fluo	B_casei
-0.565351	fluo	B_casei
-0.153595	fluo	B_casei
-0.805273	fluo	B_casei
-0.795986	fluo	B_casei
-0.609412	fluo	B_casei
-0.680519	fluo	B_casei
-0.248211	fluo	B_casei
-0.641711	fluo	B_casei
-0.849235	fluo	B_casei
-0.305298	fluo	B_casei
-0.0385541	fluo	B_casei
-0.128092	fluo	B_casei
0.95604	fluo	B_casei
-0.532543	fluo	B_casei
-0.123814	fluo	B_casei
-0.491728	fluo	B_casei
