# Supplementary material for: Adaptive laboratory evolution of microbial co‐cultures for improved metabolite secretion
Source: Mol Syst Biol. 2021 Aug 9;17(8):e10189. doi: 10.15252/msb.202010189 (PMC8351387; doi:10.15252/msb.202010189)
Supplement: Supplementary file 7 — Source Data for Figure 3 [file MSB-17-e10189-s006.zip › Source data for Figure 3/Panel_A.xlsx]

## Sheet: Sheet1
Secreted folate (ng/mL)	Strains
42.4096	Parental
60.4056	Parental
42.0071	Parental
65.1213	A3
73.8305	A3
100.329	A3
233.154	B8
190.547	B8
162.377	B8
74.4599	C9
126.591	C9
178.03	C9
164.502	H1
140.913	H1
91.486	H1
